# Supplementary material for: Locked and (Un)-Loaded Discussions: A Pediatric Resident Safe Firearm Storage Counseling Curriculum
Source: MedEdPORTAL. 2020 Dec 4;16:11028. doi: 10.15766/mep_2374-8265.11028 (PMC7727610; doi:10.15766/mep_2374-8265.11028)
Supplement: Supplementary file 1 — Preintervention Survey.docxDidactic Lecture.pptxFirearm & Safety-Storage Devices.mp4Sample Phone Script & Email to Law Enforcement.docxRole-Playing Scenarios.docxFacilitators Guide for Role-Playing Scenarios.docxPostintervention Survey.docxEHR Chart Audit Tool.docx [file mep_2374-8265.11028-s001.zip]

Archive with 9 entries (9 files):
- A. Preintervention Survey.docx
- B. Didactic Lecture.pptx
- C. Firearm & Safety-Storage Devices.mp4
- D. Sample Phone Script & Email to Law Enforcement.docx
- E. Role-Playing Scenarios.docx
- F. Facilitators Guide for Role-Playing Scenarios.docx
- G. Postintervention Survey.docx
- H. EHR Chart Audit Tool.docx
- _Educational_Summary_Report_11028.pdf
